# Supplementary material for: The Nigerian Dietary Screening Tool: A Step toward Improved Patient-Clinician Communication in Nigerian Hospitals: A Pilot Implementation Study
Source: Nutrients. 2024 Jul 16;16(14):2286. doi: 10.3390/nu16142286 (PMC11280457; doi:10.3390/nu16142286)
Supplement: Supplementary file 1 [file nutrients-16-02286-s001.zip]

Archive with 1 entries (1 files):
- nutrients-3050839-supplementary.pdf
